# Supplementary material for: CoryneRegNet 4.0 – A reference database for corynebacterial gene regulatory networks
Source: BMC Bioinformatics. 2007 Nov 6;8:429. doi: 10.1186/1471-2105-8-429 (PMC2194740; doi:10.1186/1471-2105-8-429)
Supplement: Additional file 1 — Artificial stimulon. This file is a tab-delimited flat file that stores the artificial stimulon explained in table 2. The file can directly be submitted to the COMA feature of CoryneRegNet 4.0 or projected e.g. onto the ramA/ramB network if visualized in GraphVis. [file 1471-2105-8-429-S1.txt]

cg0444	1.9
cg0445	-1.8
cg0446	1.8
cg0447	-2.5
cg0448	-1.7
cg2831	-1.6
